# Supplementary material for: Hydroxyapatite Decorated with Tungsten Oxide Nanoparticles: New Composite Materials against Bacterial Growth
Source: J Funct Biomater. 2022 Jun 24;13(3):88. doi: 10.3390/jfb13030088 (PMC9326691; doi:10.3390/jfb13030088)
Supplement: Supplementary file 1 [file jfb-13-00088-s001.zip]

Archive with 1 entries (1 files):
- jfb-1761072-SI.pdf
